# Supplementary material for: Distribution patterns of Quercus ilex from the last interglacial period to the future by ecological niche modeling
Source: Ecol Evol. 2023 Oct 19;13(10):e10606. doi: 10.1002/ece3.10606 (PMC10585444; doi:10.1002/ece3.10606)
Supplement: Supplementary file 1 — File S1. [file ECE3-13-e10606-s003.zip]

Archive with 2 entries (2 files):
- S1_File_SuppInfo.docx
- Supplements.pdf
